# Supplementary material for: Increasing Consumption of Antibiotics during the COVID-19 Pandemic: Implications for Patient Health and Emerging Anti-Microbial Resistance
Source: Antibiotics (Basel). 2022 Dec 28;12(1):45. doi: 10.3390/antibiotics12010045 (PMC9855050; doi:10.3390/antibiotics12010045)
Supplement: Supplementary file 1 [file antibiotics-12-00045-s001.zip]

Archive with 1 entries (1 files):
- antibiotics-2084199-supplementary.pdf
